# Supplementary material for: Tau deposition is associated with functional isolation of the hippocampus in aging
Source: Nat Commun. 2019 Oct 25;10:4900. doi: 10.1038/s41467-019-12921-z (PMC6814780; doi:10.1038/s41467-019-12921-z)
Supplement: Supplementary file 3 — Source Data [file 41467_2019_12921_MOESM3_ESM.xlsx]

## Sheet: Figure 2B
Figure 2B
	ROI	hemi	p-value	contrast
	entorhinal	left	0.001	OA > YA
	fusiform	left	0.001	OA > YA
	inferior temporal	left	0.001	OA > YA
	isthmus cingulate	left	0.081	OA < YA
	parahippocampal	left	0.001	OA > YA
	posterior cingulate	left	0.001	OA < YA
	precuneus	left	0.001	OA < YA
	temporal pole	left	0.001	OA > YA
	entorhinal	right	0.001	OA > YA
	fusiform	right	0.001	OA > YA
	inferior temporal	right	0.001	OA > YA
	isthmus cingulate	right	0.081	OA < YA
	parahippocampal	right	0.001	OA > YA
	posterior cingulate	right	0.001	OA < YA
	precuneus	right	0.001	OA < YA
	temporal pole	right	0.001	OA > YA

## Sheet: Figure 2C
Figure 2C
	Subject	Age	Hipp-ReHo
	90	25	0.731
	91	20	0.649715
	92	22	0.599345
	93	24	0.907805
	94	18	0.51801
	95	19	0.775515
	96	21	0.70526
	97	23	0.76535
	98	24	0.763045
	99	21	1.04555
	100	30	0.614215
	101	22	0.60157
	102	24	0.544555
	103	24	0.60185
	104	30	0.81015
	105	22	0.78591
	106	20	0.668615
	107	26	1.12115
	108	20	0.765745
	109	22	0.66335
	110	24	0.741205
	111	32	0.785805
	112	21	0.57178
	113	30	0.58338
	114	35	0.645215
	115	24	0.783175
	116	26	1.00693
	117	20	0.63525
	118	24	0.896515
	119	22	0.620545
	120	25	0.63083
	121	33	1.04975
	122	26	0.60079
	123	22	0.50016
	124	26	0.72429
	125	23	0.630915
	126	35	0.559925
	127	20	1.1263
	128	25	0.736255
	129	20	0.777805
	130	20	0.55265
	131	21	0.72365
	132	25	0.737195
	133	32	0.93371
	134	23	0.752105
	135	27	0.76131
	136	31	0.581795
	137	30	0.660655
	138	28	0.69727
	139	31	0.60177

## Sheet: Figure 2D
Figure 2D
	Subject	Age	Hipp-ReHo
	1	84	0.68286
	2	75	0.78749
	3	75	0.7729
	4	86	0.74164
	5	80	0.91371
	6	76	0.790845
	7	70	0.696135
	8	81	0.821965
	9	82	0.8603
	10	80	0.787735
	11	84	0.747635
	12	93	0.77222
	13	77	0.799675
	14	80	0.79802
	15	80	0.820385
	16	81	0.83966
	17	77	0.795705
	18	79	0.98058
	19	84	0.857055
	20	77	0.841345
	21	79	0.79574
	22	87	0.907615
	23	93	0.85874
	24	77	0.79745
	25	83	0.774755
	26	79	0.89136
	27	85	0.7548
	28	81	1.06587
	29	84	0.818245
	30	85	0.686315
	31	83	1.2224
	32	82	0.81451
	33	77	0.76663
	34	79	0.84369
	35	79	0.789725
	36	81	0.7509
	37	79	0.82071
	38	78	0.86314
	39	79	0.86739
	40	74	0.857875
	41	80	0.83184
	42	75	0.6742
	43	74	0.67589
	44	83	1.03595
	45	79	0.810675
	46	82	0.78637
	47	81	0.832675
	48	73	0.854075
	49	76	0.680055
	50	75	0.76966
	51	76	0.75648
	52	74	0.905725
	53	78	0.719215
	54	72	0.78038
	55	77	0.749915
	56	75	0.73831
	57	72	0.85494
	58	64	0.81316
	59	61	0.57884
	60	77	0.79992
	61	71	0.734125
	62	77	0.80505
	63	74	0.94636
	64	71	0.78123
	65	69	0.82389
	66	76	0.79607
	67	80	0.762585
	68	74	0.743655
	69	60	0.6317
	70	74	0.804815
	71	82	0.827465
	72	75	0.847
	73	78	0.714295
	74	74	0.854805
	75	68	0.83934
	76	65	0.829575
	77	67	0.67929
	78	79	0.852455
	79	84	0.88129
	80	70	0.77075
	81	74	0.62989
	82	70	0.670095
	83	80	0.749115
	84	65	0.731895
	85	70	0.68219
	86	79	0.618395
	87	71	0.698285
	88	76	0.80174
	89	70	0.73452

## Sheet: Figure 3A
Figure 3A
	Subjects	Global PiB DVR	Hipp-ReHo
	1	1.8366	0.68286
	2	1.0094	0.78749
	3	1.0973	0.7729
	4	1.1403	0.74164
	5	1.2554	0.91371
	6	1.0874	0.790845
	7	0.92468	0.696135
	8	0.99505	0.821965
	9	0.97057	0.8603
	10	1.3657	0.787735
	11	1.035	0.747635
	12	1.0448	0.77222
	13	1.0351	0.799675
	14	1.1998	0.79802
	15	1.0514	0.820385
	16	1.1161	0.83966
	17	1.251	0.795705
	18	0.9903	0.98058
	19	0.99474	0.857055
	20	1.0523	0.841345
	21	1.402	0.79574
	22	1.0343	0.907615
	23	0.97248	0.85874
	24	0.99893	0.79745
	25	1.0857	0.774755
	26	1.6503	0.89136
	27	1.0161	0.7548
	28	1.8505	1.06587
	29	1.5637	0.818245
	30	0.94424	0.686315
	31	1.0212	1.2224
	32	1.1064	0.81451
	33	1.0376	0.76663
	34	1.186	0.84369
	35	1.0778	0.789725
	36	1.0642	0.7509
	37	1.4394	0.82071
	38	1.7001	0.86314
	39	1.19	0.86739
	40	1.4191	0.857875
	41	1.0038	0.83184
	42	0.94807	0.6742
	43	1.0361	0.67589
	44	1.4437	1.03595
	45
	46	1.0313	0.78637
	47	1.0219	0.832675
	48	1.1006	0.854075
	49
	50	1.2646	0.76966
	51	1.0393	0.75648
	52	1.3697	0.905725
	53	1.006	0.719215
	54	0.98883	0.78038
	55	1.0385	0.749915
	56	1.0674	0.73831
	57	1.1352	0.85494
	58	1.0415	0.81316
	59	1.0372	0.57884
	60	1.7595	0.79992
	61	1.0787	0.734125
	62	1.0087	0.80505
	63	1.8869	0.94636
	64	1.0272	0.78123
	65	1.0729	0.82389
	66	1.0288	0.79607
	67	0.98874	0.762585
	68	1.1208	0.743655
	69	0.97474	0.6317
	70	1.6723	0.804815
	71	1.0403	0.827465
	72	1.5667	0.847
	73	1.0111	0.714295
	74	1.5889	0.854805
	75	1.0286	0.83934
	76	1.0157	0.829575
	77	1.0328	0.67929
	78	1.4784	0.852455
	79	1.0471	0.88129
	80	1.1209	0.77075
	81	1.0173	0.62989
	82	0.99152	0.670095
	83	1.0372	0.749115
	84	1.0512	0.731895
	85	1.041	0.68219
	86	1.6312	0.618395
	87	1.0302	0.698285
	88	1.0659	0.80174
	89	1.0037	0.73452

## Sheet: Figure 3B
Figure 3B
	Subjects	ERC FTP SUVR	Hipp-ReHo
	1	1.3119	0.68286
	2	1.5271	0.78749
	3	0.99486	0.7729
	4	1.336	0.74164
	5	1.1622	0.91371
	6	1.1957	0.790845
	7	1.081	0.696135
	8	1.5099	0.821965
	9	0.85811	0.8603
	10	1.3212	0.787735
	11	1.0668	0.747635
	12	1.6806	0.77222
	13	1.1719	0.799675
	14	1.2725	0.79802
	15	0.947	0.820385
	16	1.0088	0.83966
	17	1.4864	0.795705
	18	0.85489	0.98058
	19	1.1722	0.857055
	20	1.046	0.841345
	21	1.1912	0.79574
	22	1.2343	0.907615
	23	1.1579	0.85874
	24	1.1976	0.79745
	25	1.8644	0.774755
	26	1.7385	0.89136
	27	1.2202	0.7548
	28	2.1078	1.06587
	29	1.5369	0.818245
	30	1.3029	0.686315
	31	1.5395	1.2224
	32	1.3681	0.81451
	33	1.1699	0.76663
	34	1.318	0.84369
	35	1.3428	0.789725
	36	1.4093	0.7509
	37	1.1197	0.82071
	38	1.871	0.86314
	39	1.3364	0.86739
	40	1.0973	0.857875
	41	1.0804	0.83184
	42	1.0097	0.6742
	43	1.2261	0.67589
	44	2.0291	1.03595
	45	1.2483	0.810675
	46	1.4977	0.78637
	47	1.2271	0.832675
	48	1.4506	0.854075
	49	1.04	0.68
	50	1.3898	0.76966
	51	1.256	0.75648
	52	1.0411	0.905725
	53	1.3296	0.719215
	54	1.1061	0.78038
	55	1.2427	0.749915
	56	1.3576	0.73831
	57	1.1351	0.85494
	58	1.1539	0.81316
	59	1.0884	0.57884
	60	1.3777	0.79992
	61	1.2384	0.734125
	62	1.156	0.80505
	63	1.9562	0.94636
	64	1.4111	0.78123
	65	1.1337	0.82389
	66	1.4136	0.79607
	67	1.4263	0.762585
	68	1.5814	0.743655
	69	1.1182	0.6317
	70	1.38	0.804815
	71	1.3727	0.827465
	72	1.1334	0.847
	73	1.0971	0.714295
	74	1.6543	0.854805
	75	1.2064	0.83934
	76	1.3147	0.829575
	77	0.95101	0.67929
	78	1.6531	0.852455
	79	1.479	0.88129
	80	1.1878	0.77075
	81	0.98894	0.62989
	82	1.1505	0.670095
	83	1.1733	0.749115
	84	1.0554	0.731895
	85	1.1077	0.68219
	86	1.6228	0.618395
	87	1.1603	0.698285
	88	1.6313	0.80174
	89	1.2709	0.73452

## Sheet: Figure 3E
Figure 3E
	Subject	PiB DVR	ERC FTP SUVR	Hipp ReHo
	1	1.8366	1.3119	0.68286
	2	1.0094	1.5271	0.78749
	3	1.0973	0.99486	0.7729
	4	1.1403	1.336	0.74164
	5	1.2554	1.1622	0.91371
	6	1.0874	1.1957	0.790845
	7	0.92468	1.081	0.696135
	8	0.99505	1.5099	0.821965
	9	0.97057	0.85811	0.8603
	10	1.3657	1.3212	0.787735
	11	1.035	1.0668	0.747635
	12	1.0448	1.6806	0.77222
	13	1.0351	1.1719	0.799675
	14	1.1998	1.2725	0.79802
	15	1.0514	0.947	0.820385
	16	1.1161	1.0088	0.83966
	17	1.251	1.4864	0.795705
	18	0.9903	0.85489	0.98058
	19	0.99474	1.1722	0.857055
	20	1.0523	1.046	0.841345
	21	1.402	1.1912	0.79574
	22	1.0343	1.2343	0.907615
	23	0.97248	1.1579	0.85874
	24	0.99893	1.1976	0.79745
	25	1.0857	1.8644	0.774755
	26	1.6503	1.7385	0.89136
	27	1.0161	1.2202	0.7548
	28	1.8505	2.1078	1.06587
	29	1.5637	1.5369	0.818245
	30	0.94424	1.3029	0.686315
	31	1.0212	1.5395	1.2224
	32	1.1064	1.3681	0.81451
	33	1.0376	1.1699	0.76663
	34	1.186	1.318	0.84369
	35	1.0778	1.3428	0.789725
	36	1.0642	1.4093	0.7509
	37	1.4394	1.1197	0.82071
	38	1.7001	1.871	0.86314
	39	1.19	1.3364	0.86739
	40	1.4191	1.0973	0.857875
	41	1.0038	1.0804	0.83184
	42	0.94807	1.0097	0.6742
	43	1.0361	1.2261	0.67589
	44	1.4437	2.0291	1.03595
	45
	46	1.0313	1.4977	0.78637
	47	1.0219	1.2271	0.832675
	48	1.1006	1.4506	0.854075
	49
	50	1.2646	1.3898	0.76966
	51	1.0393	1.256	0.75648
	52	1.3697	1.0411	0.905725
	53	1.006	1.3296	0.719215
	54	0.98883	1.1061	0.78038
	55	1.0385	1.2427	0.749915
	56	1.0674	1.3576	0.73831
	57	1.1352	1.1351	0.85494
	58	1.0415	1.1539	0.81316
	59	1.0372	1.0884	0.57884
	60	1.7595	1.3777	0.79992
	61	1.0787	1.2384	0.734125
	62	1.0087	1.156	0.80505
	63	1.8869	1.9562	0.94636
	64	1.0272	1.4111	0.78123
	65	1.0729	1.1337	0.82389
	66	1.0288	1.4136	0.79607
	67	0.98874	1.4263	0.762585
	68	1.1208	1.5814	0.743655
	69	0.97474	1.1182	0.6317
	70	1.6723	1.38	0.804815
	71	1.0403	1.3727	0.827465
	72	1.5667	1.1334	0.847
	73	1.0111	1.0971	0.714295
	74	1.5889	1.6543	0.854805
	75	1.0286	1.2064	0.83934
	76	1.0157	1.3147	0.829575
	77	1.0328	0.95101	0.67929
	78	1.4784	1.6531	0.852455
	79	1.0471	1.479	0.88129
	80	1.1209	1.1878	0.77075
	81	1.0173	0.98894	0.62989
	82	0.99152	1.1505	0.670095
	83	1.0372	1.1733	0.749115
	84	1.0512	1.0554	0.731895
	85	1.041	1.1077	0.68219
	86	1.6312	1.6228	0.618395
	87	1.0302	1.1603	0.698285
	88	1.0659	1.6313	0.80174
	89	1.0037	1.2709	0.73452

## Sheet: Figure 4A
Figure 4A
	Subject	Hipp-ReHo	Hipp-FCI
	1	0.68286	0.125608
	2	0.78749	0.124823
	3	0.7729	0.201157
	4	0.74164	0.0589819
	5	0.91371	0.12368
	6	0.790845	0.0706439
	7	0.696135	0.206139
	8	0.821965	0.0667028
	9	0.8603	0.115347
	10	0.787735	0.143368
	11	0.747635	0.134019
	12	0.77222	0.0256858
	13	0.799675	0.109242
	14	0.79802	0.144074
	15	0.820385	0.117206
	16	0.83966	0.196471
	17	0.795705	0.0632901
	18	0.98058	0.121766
	19	0.857055	0.104216
	20	0.841345	0.0724258
	21	0.79574	0.083097
	22	0.907615	0.0178969
	23	0.85874	0.0869618
	24	0.79745	0.174139
	25	0.774755	0.0939694
	26	0.89136	0.0873454
	27	0.7548	0.148757
	28	1.06587	0.0306883
	29	0.818245	0.153126
	30	0.686315	0.106829
	31	1.2224	0.000213338
	32	0.81451	0.175549
	33	0.76663	0.0996925
	34	0.84369	0.142521
	35	0.789725	0.0860274
	36	0.7509	0.0552084
	37	0.82071	0.0149104
	38	0.86314	0.0764775
	39	0.86739	-0.0327919
	40	0.857875	0.214316
	41	0.83184	0.0119501
	42	0.6742	0.104725
	43	0.67589	0.0476684
	44	1.03595	0.0587275
	45	0.810675	0.0828658
	46	0.78637	0.143896
	47	0.832675	0.0551052
	48	0.854075	0.0605338
	49	0.680055	0.0767775
	50	0.76966	0.0837108
	51	0.75648	0.0890815
	52	0.905725	0.0281916
	53	0.719215	0.0969976
	54	0.78038	0.0748308
	55	0.749915	0.1989
	56	0.73831	0.172561
	57	0.85494	0.0807756
	58	0.81316	0.132066
	59	0.57884	0.117396
	60	0.79992	0.141112
	61	0.734125	-0.0138393
	62	0.80505	0.118222
	63	0.94636	0.0331055
	64	0.78123	0.123162
	65	0.82389	0.21047
	66	0.79607	0.0258904
	67	0.762585	0.0720637
	68	0.743655	0.0967452
	69	0.6317	0.125732
	70	0.804815	0.0949374
	71	0.827465	0.0394396
	72	0.847	0.0662945
	73	0.714295	0.171596
	74	0.854805	0.0112044
	75	0.83934	0.0550734
	76	0.829575	0.141475
	77	0.67929	0.148252
	78	0.852455	-0.0121823
	79	0.88129	0.0718712
	80	0.77075	0.045682
	81	0.62989	0.102668
	82	0.670095	0.171595
	83	0.749115	0.12
	84	0.731895	0.0105542
	85	0.68219	0.116017
	86	0.618395	0.148047
	87	0.698285	0.104059
	88	0.80174	0.0167304
	89	0.73452	0.0983611

## Sheet: Figure 4B
Figure 4B
	Subject	Hipp-ReHo	Hipp-FC-AT
	1	0.68286	0.251382
	2	0.78749	0.207707
	3	0.7729	0.516926
	4	0.74164	0.511823
	5	0.91371	0.191712
	6	0.790845	0.301295
	7	0.696135	0.317898
	8	0.821965	-0.0280608
	9	0.8603	0.367321
	10	0.787735	0.454076
	11	0.747635	0.295716
	12	0.77222	0.329975
	13	0.799675	0.416324
	14	0.79802	0.400693
	15	0.820385	0.44975
	16	0.83966	0.319425
	17	0.795705	0.204608
	18	0.98058	0.287133
	19	0.857055	0.578677
	20	0.841345	0.451793
	21	0.79574	0.0668083
	22	0.907615	0.380575
	23	0.85874	0.191025
	24	0.79745	0.303307
	25	0.774755	0.250058
	26	0.89136	0.500022
	27	0.7548	0.206506
	28	1.06587	0.132781
	29	0.818245	0.35298
	30	0.686315	0.139609
	31	1.2224	0.105518
	32	0.81451	0.16181
	33	0.76663	0.368085
	34	0.84369	0.263983
	35	0.789725	0.19098
	36	0.7509	0.292339
	37	0.82071	0.237192
	38	0.86314	0.394984
	39	0.86739	0.0454717
	40	0.857875	0.609485
	41	0.83184	0.229209
	42	0.6742	0.446383
	43	0.67589	0.479612
	44	1.03595	0.179311
	45	0.810675	0.20911
	46	0.78637	0.0741985
	47	0.832675	0.349638
	48	0.854075	0.251855
	49	0.680055	0.375683
	50	0.76966	0.359
	51	0.75648	0.349346
	52	0.905725	0.136994
	53	0.719215	0.593747
	54	0.78038	0.0862485
	55	0.749915	0.587863
	56	0.73831	0.372467
	57	0.85494	0.406979
	58	0.81316	0.192447
	59	0.57884	0.42646
	60	0.79992	0.551378
	61	0.734125	0.186085
	62	0.80505	0.230129
	63	0.94636	0.136864
	64	0.78123	0.193307
	65	0.82389	0.376231
	66	0.79607	0.157024
	67	0.762585	0.328081
	68	0.743655	0.395413
	69	0.6317	0.217405
	70	0.804815	0.318332
	71	0.827465	0.177949
	72	0.847	0.184955
	73	0.714295	0.432124
	74	0.854805	0.179541
	75	0.83934	0.369832
	76	0.829575	0.273511
	77	0.67929	0.42512
	78	0.852455	0.223596
	79	0.88129	0.384144
	80	0.77075	0.490347
	81	0.62989	0.223766
	82	0.670095	0.47175
	83	0.749115	0.385117
	84	0.731895	0.2936
	85	0.68219	0.295764
	86	0.618395	0.433197
	87	0.698285	0.252032
	88	0.80174	0.491258
	89	0.73452	0.288006

## Sheet: Figure 4C
Figure 4C
	Subject	Hipp-ReHo	Hipp-FC-PM
	1	0.68286	0.202351
	2	0.78749	0.186003
	3	0.7729	0.53904
	4	0.74164	0.0622739
	5	0.91371	0.440311
	6	0.790845	0.228102
	7	0.696135	0.4904
	8	0.821965	0.581441
	9	0.8603	0.339471
	10	0.787735	0.310459
	11	0.747635	0.205842
	12	0.77222	0.015834
	13	0.799675	0.475951
	14	0.79802	0.510227
	15	0.820385	0.263468
	16	0.83966	0.406851
	17	0.795705	0.183193
	18	0.98058	0.242665
	19	0.857055	0.0895819
	20	0.841345	0.306555
	21	0.79574	0.328647
	22	0.907615	0.189462
	23	0.85874	0.343683
	24	0.79745	0.486121
	25	0.774755	0.0568289
	26	0.89136	0.269099
	27	0.7548	0.577049
	28	1.06587	0.231306
	29	0.818245	0.547273
	30	0.686315	0.36205
	31	1.2224	0.278729
	32	0.81451	0.519574
	33	0.76663	0.214568
	34	0.84369	0.570066
	35	0.789725	0.0978517
	36	0.7509	0.220073
	37	0.82071	0.134421
	38	0.86314	0.288492
	39	0.86739	0.267735
	40	0.857875	0.186824
	41	0.83184	0.167121
	42	0.6742	0.140619
	43	0.67589	0.172898
	44	1.03595	0.287485
	45	0.810675	0.278355
	46	0.78637	0.269384
	47	0.832675	0.173154
	48	0.854075	0.193146
	49	0.680055	0.411294
	50	0.76966	0.252281
	51	0.75648	0.196137
	52	0.905725	0.428018
	53	0.719215	0.18382
	54	0.78038	0.506647
	55	0.749915	0.375078
	56	0.73831	0.513236
	57	0.85494	0.372618
	58	0.81316	0.092177
	59	0.57884	0.047921
	60	0.79992	0.237829
	61	0.734125	0.10308
	62	0.80505	0.283132
	63	0.94636	0.399363
	64	0.78123	0.433032
	65	0.82389	0.198655
	66	0.79607	0.626356
	67	0.762585	0.345593
	68	0.743655	0.111767
	69	0.6317	0.187411
	70	0.804815	0.150051
	71	0.827465	0.0836106
	72	0.847	0.193215
	73	0.714295	0.435226
	74	0.854805	0.356016
	75	0.83934	0.121757
	76	0.829575	0.19603
	77	0.67929	0.366696
	78	0.852455	0.14675
	79	0.88129	0.14901
	80	0.77075	0.0994375
	81	0.62989	0.181031
	82	0.670095	0.117729
	83	0.749115	0.254262
	84	0.731895	0.295154
	85	0.68219	0.253518
	86	0.618395	0.187818
	87	0.698285	0.360737
	88	0.80174	-0.072609
	89	0.73452	0.520967

## Sheet: Figure 4D
Figure 4D
	Subject	Hipp-ReHo	ReHo: All Cortical ROIs
	1	0.68286	1.03364
	2	0.78749	0.966282
	3	0.7729	1.04075
	4	0.74164	1.03732
	5	0.91371	1.00605
	6	0.790845	1.01964
	7	0.696135	0.985658
	8	0.821965	0.955891
	9	0.8603	0.981459
	10	0.787735	0.997259
	11	0.747635	0.998034
	12	0.77222	0.978106
	13	0.799675	0.989994
	14	0.79802	1.0226
	15	0.820385	0.98195
	16	0.83966	0.995463
	17	0.795705	0.990379
	18	0.98058	0.997426
	19	0.857055	1.00096
	20	0.841345	0.98482
	21	0.79574	1.00554
	22	0.907615	0.973859
	23	0.85874	0.980029
	24	0.79745	0.999762
	25	0.774755	1.02248
	26	0.89136	1.00375
	27	0.7548	0.96979
	28	1.06587	0.946771
	29	0.818245	0.925573
	30	0.686315	0.933424
	31	1.2224	0.89227
	32	0.81451	0.996984
	33	0.76663	0.964025
	34	0.84369	0.973617
	35	0.789725	1.01164
	36	0.7509	0.975662
	37	0.82071	0.963023
	38	0.86314	1.00321
	39	0.86739	0.997245
	40	0.857875	1.03488
	41	0.83184	0.965345
	42	0.6742	1.02995
	43	0.67589	1.02909
	44	1.03595	0.995847
	45	0.810675	0.985951
	46	0.78637	0.95059
	47	0.832675	0.982015
	48	0.854075	1.00196
	49	0.680055	1.03139
	50	0.76966	1.04234
	51	0.75648	1.05419
	52	0.905725	0.989562
	53	0.719215	1.04642
	54	0.78038	1.02392
	55	0.749915	1.01414
	56	0.73831	1.01024
	57	0.85494	1.01459
	58	0.81316	0.987455
	59	0.57884	1.04979
	60	0.79992	1.01965
	61	0.734125	0.997446
	62	0.80505	1.00689
	63	0.94636	0.975573
	64	0.78123	1.00673
	65	0.82389	0.997937
	66	0.79607	0.937258
	67	0.762585	0.970798
	68	0.743655	0.966796
	69	0.6317	1.01166
	70	0.804815	0.988003
	71	0.827465	0.988031
	72	0.847	1.02973
	73	0.714295	1.01558
	74	0.854805	0.984348
	75	0.83934	0.984516
	76	0.829575	0.981856
	77	0.67929	1.03076
	78	0.852455	1.01988
	79	0.88129	1.00279
	80	0.77075	0.975615
	81	0.62989	0.953443
	82	0.670095	0.976264
	83	0.749115	0.995877
	84	0.731895	1.03917
	85	0.68219	1.01848
	86	0.618395	1.04171
	87	0.698285	1.00096
	88	0.80174	1.03524
	89	0.73452	1.00528

[truncated: 17 more sheets: Figure 4E, Figure 4F, Figure 4G, Figure 4H, Figure 5A, Figure 5B, Figure 5C, Figure 5D, Figure 6A, Figure 6B, Figure 6C, Figure S1A, Figure S1B, Figure S2A, Figure S2B, Figure S2C, Figure S2D]
